# Supplementary material for: Absence of CCR2 Promotes Proliferation of Alveolar Macrophages That Control Lung Inflammation in Acute Respiratory Distress Syndrome in Mice
Source: Int J Mol Sci. 2022 Oct 26;23(21):12920. doi: 10.3390/ijms232112920 (PMC9659255; doi:10.3390/ijms232112920)
Supplement: Supplementary file 1 [file ijms-23-12920-s001.zip]

Archive with 1 entries (1 files):
- ijms-1926525-Sup materials_Rev.pdf
